# Supplementary material for: Assessing climate change preparedness in hospitals and nursing homes in Hesse, Germany
Source: J Clim Chang Health. 2026 Apr 14;29:100685. doi: 10.1016/j.joclim.2026.100685 (PMC13092870; doi:10.1016/j.joclim.2026.100685)
Supplement: Supplementary file 3 [file mmc3.xlsx]

## Sheet: Tabelle1
	Characteristics	Scale level	Description
Cases		metric
Beds		metric
Provider	1=non-profit; 2=private; 3=public	nominal
Structural space	1=Cities or densely populated areas; 2=Smaller towns and suburbs or areas with medium population density; 3=Rural areas or sparsely populated areas	nominal	Degree of urbanization - Spatial structure of the BBSR as of 31 December 2023
Climate mitigation guideline	1=Yes; 2=No; 3=Unknown, 4=At an institutional level	nominal	Does your institution have written guidelines or strategies on climate mitigation?
Climate adaptation guideline	1=Yes; 2=No; 3=Unknown, 4=At an institutional level	nominal	Does your institution have written guidelines or strategies on climate protection?
Climate mitigation	1=Yes; 2=No; 3=Don't know	nominal
Heating modernization	1=Yes, 2=Unknown	nominal
Energy-saving	1=Yes, 2=Unknown	nominal	turn down heating, no hot water, turn off lights, switch to LED lighting, switch off PCs, use motion detectora, use recycled paper, use black/white printers, use renewable energies, switch electricity providers, educate patients and employees
Waste reduction	1=Yes, 2=Unknown	nominal	special attention to waste separation, reduction of plastic and packaging waste
Digitaization	1=Yes, 2=Unknown	nominal	save paper, print less
Photovoltaik system	1=Yes, 2=Unknown	nominal	Own PV system on the roof, already installed or currently in planning/construction phase
Conversion of anesthetic gases	1=Yes, 2=Unknown	nominal	Desflurane is no longer used; anesthetic gases are recycled
Adjustment of transports	1=Yes, 2=Unknown	nominal	Electric cars, hybrids, on-site charging stations, cargo bikes for shopping or technology, subsidies for rental bikes/e-bikes for employees
Adjustment of meal plan	1=Yes, 2=Unknown	nominal	Regional foods, little meat
New construction/renovation	1=Yes, 2=Unknown	nominal	Currently renovating parts of the building
Sustainability projects	1=Yes, 2=Unknown	nominal	Working groups or projects involving employees to develop and implement measures for everyday clinical practice
Greening	1=Yes, 2=Unknown	nominal	The facilities are greening the facades, planting extra trees, or have created a bee flower meadow to preserve the environment. E. g. a tree is planted for every baby born.
Climate adaptation	1=>Yes; 2=No; 3=Don't know; 4=Only heat protection	nominal
Protection from storms	1=Yes, 2=Unknown
Protection against heavy rain/flooding	1=Yes, 2=Unknown	nominal	Leveling of the areas, submersible pumps, protective wall due to slipping of the slope during rain, flood pass, risk assessment carried out
Air conditioning	1=Yes; 2= No	nominal	Air conditioning in common areas
Adjustment of the schudule in hot weather	1=Yes; 2= No	nominal	Restructuring of the scheducle due to extreme weather events (specifically heat), partial cancellation of elective surgeries during heat waves, closure of the day clinic during heat waves
Reporting obligation under EU Directive	1=Yes; 2= No	nominal	Do you need to prepare a sustainability report in accordance with EU guidelines this year?
Climate protection manager	1=Yes; 2=No; 3=Don't know	nominal	Climate protection manager as a separate position in each institution (if management takes on this task on the side or if there is a climate protection manager for the entire organization, this was not taken into account here); in some clinics, other titles are used
Use of funding opportunities	1=Yes; 2= No	nominal	Subsidies were mentioned for the following topics: cooling, cooling absorption systems, structural engineering subsidies.
Barriers
Barriers in the healthcare system	1=Yes, 2=Unknown	nominal	Funding opportunities are too complex or unsuitable for hospitals, politicians demand too much, small hospitals have little chance
Funding difficulties	1=Yes, 2=Unknown	nominal	Climate protection is not being refinanced; everything is too expensive
Old building	1=Yes, 2=Unknown	nominal	Existing building, old building, not everything can be changed as desired
Lack of cooperation from provider	1=Yes, 2=Unknown	nominal	The board or sponsoring organization is not sufficiently interested in the topic
Need for support
Need for help from politicians	1=Yes; 2=No; 3=Don't know	nominal	Specific guidelines in hospital planning, more obligations from politicians, database for sustainable medical devices, German Hospital Institute already provides good support with advice, desire for help from the state of Hesse
Need for more financial resources	1=Yes; 2=No; 3=Don't know	nominal	More money for implementing measures, more suitable funding opportunities, financing heat protection
