# Supplementary material for: Assessing climate change preparedness in hospitals and nursing homes in Hesse, Germany
Source: J Clim Chang Health. 2026 Apr 14;29:100685. doi: 10.1016/j.joclim.2026.100685 (PMC13092870; doi:10.1016/j.joclim.2026.100685)
Supplement: Supplementary file 4 [file mmc4.xlsx]

## Sheet: Tabelle1
	Characteristics	Scale level	Description
district	1=Wetteraukreis; 2=Gießen; 3=Lahn-Dill-Kreis; 4=Limburg-Weilburg; 5=Marburg-Biedenkopf; 6=Vogelsbergkreis; 7=Fulda; 8=Hersfled-Rotenburg; 9=Schwalm-Eder-Kreis; 10=Waldeck-Frankenberg	nominal
Structural space	1=Cities or densely populated areas; 2=Smaller towns and suburbs or areas with medium population density; 3=Rural areas or sparsely populated areas	nominal	Degree of urbanization - Spatial structure of the BBSR as of 31 December 2023
Heavy rain warning index	1=low; 2=medium; 3=elevated; 4=high	ordinal	Heavy rainfall index calculated from data from 2001-2020 (https://www.hlnug.de/themen/klimawandel-und-anpassung/projekte/klimprax-projekte/starkregen-hinweiskarte)
Average heat stress (2001-2020)	1=very cool; 2=cool; 3=moderate; 4=warm; 5=very warm; 6=hot; 7=continuously hot	ordinal	Average heat stress in summer 2001-2020, output of values with exact address (https://www.hlnug.de/themen/klimawandel-und-anpassung/handlungshilfen/hitzekarten)
Provider	1=non-profit; 2=private; 3=public	nominal
Provider size		metric	How many nursing homes does the provider have in total?
Beds		metric
Climate mitigation guideline	1=Yes; 2=No; 3=Unknown, 4=At an institutional level	nominal	Does your institution have written guidelines or strategies on climate mitigation?
Climate adaptation guideline	1=Yes; 2=No; 3=Unknown, 4=At an institutional level	nominal	Does your institution have written guidelines or strategies on climate protection?
Climate mitigation	1=Yes; 2=No; 3=Don't know	nominal
Heating modernization	1=Yes, 2=Unknown	nominal
Energy-saving	1=Yes, 2=Unknown	nominal	Turn down heating, no hot water, turn off lights, switch to LED lighting, switch off PCs, use motion detectora, use recycled paper, use black/white printers, use renewable energies, switch electricity providers, educate residents and employees
Waste reduction	1=Yes, 2=Unknown	nominal	Special attention to waste separation, reduction of plastic and packaging waste
Digitaization	1=Yes, 2=Unknown	nominal	Save paper, print less
Adjustment of orders	1=Yes, 2=Unknown	nominal	Ordering system has been adapted, laundry sourced from regional suppliers or washed in-house, searching for sustainable alternatives with suppliers
Photovoltaik system	1=Yes, 2=Unknown	nominal	Own PV system on the roof, already installed or currently in planning/construction phase
Thermal insulation adjustment	1=Yes, 2=Unknown	nominal	Renewed insulation, windows replaced
Adjustment of transports	1=Yes, 2=Unknown	nominal	Electric cars, hybrids, on-site charging stations, cargo bikes for shopping or technology, subsidies for rental bikes/e-bikes for employees
Adjustment of meal plan	1=Yes, 2=Unknown	nominal	Regional foods, little meat
Greening	1=Yes, 2=Unknown	nominal	The facilities are greening the facades, planting extra trees, or have created a bee flower meadow to preserve the environment.
New construction/renovation	1=Yes, 2=Unknown	nominal	The building was recently constructed, incorporating many climate protection measures; new construction in concrete planning or currently undergoing renovation
Climate adaptation	1=>Yes; 2=No; 3=Don't know; 4=Only heat protection	nominal
Protection from storms	1=Yes, 2=Unknown
Protection against heavy rain/flooding	1=Yes, 2=Unknown	nominal	Leveling of the areas, submersible pumps, protective wall due to slipping of the slope during rain, flood pass, risk assessment carried out
Heat protection	1=Yes; 2=No; 3=Don't know	nominal
Heat protection requirements fully implemented	1=Yes, 2=No	nominal	Heat protection is implemented in accordance with official requirements
Air conditioning	1=Yes; 2= No	nominal	Air conditioning in common areas
Adjustment of the schudule in hot weather	1=Yes; 2= No	nominal	Restructuring of the duty roster due to extreme weather events (specifically heat)
Climate protection manager	1=Yes; 2=No; 3=Don't know	nominal	Climate protection manager as a separate position in each institution (if management takes on this task on the side or if there is a climate protection manager for the entire organization, this was not taken into account here); in some clinics, other titles are used
Use of funding opportunities	1=Yes; 2= No	nominal
Barriers		nominal
Old building	1=Yes, 2=Unknown	nominal	Existing building, old building, not everything can be changed as desired
Funding difficulties	1=Yes, 2=Unknown	nominal	Climate protection is not refinanced; cost bearers do not provide any money for it, no refinancing of e.g. air conditioning systems, craft businesses are also very expensive
Buliding for rent	1=Yes, 2=Unknown	nominal	The operator and owner are not the same; responsibility for structural changes lies with the owner of the building
Lack of cooperation from residents	1=Yes, 2=Unknown	nominal	Some residents turn on the heating more often than necessary; education and willingness to cooperate on the part of residents is necessary; adjusting the menu for older residents is sometimes undesirable (meat is desired every day).
Lack of cooperation from provider	1=Yes, 2=Unknown	nominal	Too little interest at the institutional level, too few staff at the institutional level, measures cannot be implemented due to the institution's veto, institution is too small for consistent implementation of measures
Staff shortage	1=Yes, 2=Unknown	nominal	Staff shortages make it difficult to implement a uniform concept; employees do not know how to work in a climate-friendly manner, and even managers can only implement a limited amount with their “normal” knowledge.
Barriers in the healthcare system	1=Yes, 2=Unknown	nominal	No political vision for the healthcare system, no predictability due to uncertain political situation, disagreement between authorities, funding guidelines sometimes too strict/too many requirements, legal hurdles, many other issues dominating practice, documentation effort
Need for support		nominal
Need to reduce bureaucracy	1=Yes; 2=No; 3=Don't know	nominal
Need for more staff	1=Yes; 2=No; 3=Don't know	nominal	Availability of more staff in times of crisis, hiring a climate protection manager, more administrative staff to provide information on funding opportunities, for example
Need for more advice	1=Yes; 2=No; 3=Don't know	nominal	Obtaining information about funding opportunities, assistance in finding suitable funding opportunities, energy consulting—to have the building professionally classified, training for employees and managers, learning about best practices, networking with other institutions run by other organizations
Need for help from politicians	1=Yes; 2=No; 3=Don't know	nominal	Fundamentally new care policy, no more profit-oriented institutions, climate measures should also be refinanced, legal obligation to retrofit measures, general assistance from politicians, more advice on heat protection tests (not just testing), obligation for owners to retrofit
Need for more financial resources	1=Yes; 2=No; 3=Don't know	nominal	More money, more suitable funding opportunities, explicitly stating the intention to spend money on air conditioning
No support needed	1=Yes; 2=No; 3=Don't know	nominal
